# Supplementary material for: From the Literature on Mining to Computational Verification: A Review of the Anti-Radiation Mechanisms of Sulfur Compounds in the Seeds of Lepidium apetalum Willd and Descurainia sophia (L.) Webb ex Prantl
Source: Int J Mol Sci. 2026 Feb 14;27(4):1847. doi: 10.3390/ijms27041847 (PMC12940398; doi:10.3390/ijms27041847)
Supplement: Supplementary file 1 [file ijms-27-01847-s001.zip]

Archive with 1 entries (1 files):
- ijms-4087637-supplementary.pdf
